# Supplementary material for: Understanding degraded speech leads to perceptual gating of a brainstem reflex in human listeners
Source: PLoS Biol. 2021 Oct 20;19(10):e3001439. doi: 10.1371/journal.pbio.3001439 (PMC8559948; doi:10.1371/journal.pbio.3001439)
Supplement: S1 Table — CEOAE, click-evoked otoacoustic emission. (XLSX) [file pbio.3001439.s001.xlsx]

## Sheet: Sheet1
Planned T-test comparisons (CEOAE baseline vs. magnitudes) for NOISE-VOCODED speech			Mean*	N	Std. Deviation	t	p value	Cohen’s d
	Pair 1	baseline	-14.16	25	4.99	2.33	0.03	0.47
		CEOAEs natural active	-14.76	25	5
	Pair 2	baseline	-14.4	24	4.95	3.4	0.002	0.69
		CEOAEs Voc16 active	-15.41	24	5.87
	Pair 3	baseline	-14.05	25	4.7	3.98	0.001	0.8
		CEOAEs Voc12 active	-15.45	25	5.38
	Pair 4	baseline	-14.6	26	5.38	5.14	0.0001	1
		CEOAEs Voc8 active	-16.2	26	5.89
	Pair 5	baseline	-14.6	26	5.38	2.29	0.03	0.44
		CEOAEs natural passive	-15.24	26	5.35
	Pair 6	baseline	-14.6	26	5.38	0.63	0.54	0.12
		CEOAEs Voc16 passive	-14.75	26	5.75
	Pair 7	baseline	-14.27	25	5.21	1.18	0.25	0.24
		CEOAEs Voc12 passive	-14.57	25	5.46
	Pair 8	baseline	-14.6	26	5.38	1.48	0.15	0.29
		CEOAEs Voc8 passive	-14.95	26	5.46
					* Mean CEOAE magnitudes reported in SPL
Planned T-test comparisons (CEOAE baseline vs. magnitudes) for MASKED speech			Mean*	N	Std. Deviation	t	p value	Cohen's d
	Pair 1	baseline	-13.5283	28	4.56361	1.283	0.21	0.24
		CEOAEs natural active	-13.939	28	5.01892
	Pair 2	baseline	-13.5932	29	4.49499	-0.028	0.978	-0.005
		CEOAEs BN10 active	-13.5848	29	4.80414
	Pair 3	baseline	-13.2459	28	4.16234	0.697	0.492	0.13
		CEOAEs BN5 active	-13.4716	28	4.19022
	Pair 4	baseline	-13.7658	28	4.47861	0.511	0.614	0.096
		CEOAEs SSN8 active	-13.8768	28	4.5623
	Pair 5	baseline	-13.5932	29	4.49499	0.123	0.903	0.023
		CEOAEs SSN3 active	-13.63	29	4.17465
	Pair 6	baseline	-13.051	27	4.10935	2.166	0.04	0.42
		CEOAEs natural passive	-13.5792	27	4.26309
	Pair 7	baseline	-13.5932	29	4.49499	2.797	0.009	0.52
		CEOAEs BN10 passive	-14.5126	29	4.97338
	Pair 8	baseline	-13.5932	29	4.49499	2.364	0.025	0.44
		CEOAEs BN5 passive	-14.5673	29	5.56018
	Pair 9	baseline	-13.5932	29	4.49499	3.37	0.002	0.63
		CEOAEs SSN8 passive	-14.9278	29	5.53199
	Pair 10	baseline	-13.5932	29	4.49499	3.498	0.002	0.65
		CEOAEs SSN3 passive	-14.928	29	5.60921
					* Mean CEOAE magnitudes reported in SPL
