# Supplementary material for: Understanding degraded speech leads to perceptual gating of a brainstem reflex in human listeners
Source: PLoS Biol. 2021 Oct 20;19(10):e3001439. doi: 10.1371/journal.pbio.3001439 (PMC8559948; doi:10.1371/journal.pbio.3001439)
Supplement: S2 Table — ABR, auditory brainstem response; CEOAE, click-evoked otoacoustic emission. (XLSX) [file pbio.3001439.s002.xlsx]

## Sheet: Sheet1
Subjects removed for CEOAE suppression analysis		Outliers	Below 6 dB snr	Incomplete data collection	Total n
	Active Natural	4	20	N/A	25
	Active Voc16	4	20	N/A	25
	Active Voc12	N/A	20	27	25
	Active Voc8	N/A	20	N/A	26
	Passive Natural	N/A	20	N/A	26
	Passive Voc16	N/A	20	25	25
	Passive Voc12	N/A	20	N/A	26
	Passive Voc8	N/A	20	N/A	26
	Active Natural	N/A	19	N/A	28
	Active BN10	N/A	N/A	N/A	29
	Active BN5	N/A	6	N/A	28
	Active SSN8	N/A	18	N/A	28
	Active SSN3	N/A	N/A	N/A	29
	Passive Natural	N/A	6,16	N/A	27
	Passive BN10	N/A	N/A	N/A	29
	Passive BN5	N/A	N/A	N/A	29
	Passive SSN8	N/A	N/A	N/A	29
	Passive SSN3	N/A	N/A	N/A	29
Subjects removed for ABR analysis		Outliers	Below noise floor	Incomplete data collection	Total n
	Noise-vocoded-Wave V	3	5	25,27	23
	Noise-vocoded-Wave III	3	5, 12, 16	25,27	21
	Noise-vocoded-Ratio	3	5, 12, 16	25,27	21
	Babble Noise-Wave V	10	16	N/A	27
	Babble Noise-Wave III	5, 27	6,16	N/A	24
	Babble Noise-Ratio	5, 19	6,16	N/A	25
	Speech-Shaped noise-Wave V	10	16	N/A	27
	Speech-Shaped noise-Wave III	5, 27	6,13,16	N/A	25
	Speech-Shaped noise-Ratio	5, 19	6,16	N/A	25
